# Supplementary material for: Prognosis and Sensitivity of Adjuvant Chemotherapy in Mucinous Colorectal Adenocarcinoma without Distant Metastasis
Source: Cancers (Basel). 2022 Mar 2;14(5):1297. doi: 10.3390/cancers14051297 (PMC8909839; doi:10.3390/cancers14051297)
Supplement: Supplementary file 1 [file cancers-14-01297-s001.zip]

Archive with 1 entries (1 files):
- cancers-1559433-supplementary.pdf
